# Supplementary material for: Enhancing the Anaerobic Biodegradation of Petroleum Hydrocarbons in Soils with Electrically Conductive Materials
Source: Bioengineering (Basel). 2023 Apr 1;10(4):441. doi: 10.3390/bioengineering10040441 (PMC10135592; doi:10.3390/bioengineering10040441)
Supplement: Supplementary file 1 [file bioengineering-10-00441-s001.zip]

Archive with 1 entries (1 files):
- bioengineering-2285755-supplementary.pdf
